# Supplementary material for: The use of paracetamol during pregnancy: A qualitative study and possible strategies for a clinical trial
Source: PLoS One. 2022 Sep 13;17(9):e0271537. doi: 10.1371/journal.pone.0271537 (PMC9469947; doi:10.1371/journal.pone.0271537)
Supplement: S1 Data — (XLSX) [file pone.0271537.s001.xlsx]

## Sheet: Sheet1
Region	Gestational age in weeks	Gestational age in days	How often did you use APAP before your pregnancy?	How often have you used APAP after realizing that you were pregnant?	Would you consider participating in a study, where you would be picked to either take APAP or placebo at times, where you would normally take APAP?	Would your participation require a present? An ultrasound exam in the third trimester	Would your participation require a present? A 200 DKR giftcard to a webshop with baby articles	Would your participation require a present? A giftcard to the movie theater	Would your participation require a present? A three-months subscription for online magazines or audiobooks	Would your participation require a present? None of the abovementioned	Would your participation require a present? Other ideas	How could we reach you very early in pregnancy? Thorugh www.forsoegsperson.dk	How could we reach you very early in pregnancy? An advertisement on Facebook	How could we reach you very early in pregnancy? Influencer on Instagram	How could we reach you very early in pregnancy? Article or advertisement on a pregnancy-related website	How could we reach you very early in pregnancy? Publicity in established media	How could we reach you very early in pregnancy? None of the above - you will never get my attention	How could we reach you very early in pregnancy? Other suggestions
Hovedstaden	12	6	Monthly	Never	Unsure	x									x			Fertility clinic
Hovedstaden	31	5	Rarely	Never	Unsure
Hovedstaden	17	1	Monthly	Never	Unsure					x			x			x		Family doctor
Hovedstaden	12	3	Monthly	Never	Unsure	x				x			x		x			Family doctor
Sjælland	11	6	Rarely	Never	Unsure					x			x					Family doctor
Hovedstaden	13	2	Rarely	Never	Unsure	x	x	x	x									Family doctor
Sjælland	12	3	Never	Never	Unsure					x							x
Sjælland	11	4	Rarely	Never	Unsure	x								x		x
Hovedstaden	11	4	Rarely	Never	Unsure					x			x			x
Sjælland	12	4	Monthly	Never	Unsure	x							x			x
Sjælland	13	0	Monthly	Never	Unsure	x	x	x	x				x		x
Sjælland	12	3	Monthly	Never	Unsure	x	x						x	x
Hovedstaden	12	0	Monthly	Never	Unsure	x							x	x
Hovedstaden	13	1	Rarely	Never	Unsure								x	x
Hovedstaden	12	3	Never	Never	Unsure		x						x
Sjælland	12	0	Never	Never	Unsure							x
Hovedstaden	11	0	Monthly	Never	Unsure	x
Hovedstaden	12	4	Rarely	Never	Unsure
Hovedstaden	12	2	Rarely	Never	Yes					x					x	x		Fertility clinic
Hovedstaden	12	2	Rarely	Never	Yes				x									Advertisement on Instagram
Hovedstaden	17	6	Rarely	Never	Yes					x
Hovedstaden	13	0	Monthly	Never	Yes					x			x			x		Family doctor
Hovedstaden	12	4	Monthly	Never	Yes					x		x	x		x			Family doctor
Hovedstaden	13	6	Rarely	Never	Yes					x			x		x			Family doctor
Hovedstaden	13	1	Rarely	Never	Yes					x								Family doctor
Hovedstaden	13	0	Rarely	Never	Yes					x								Family doctor
Hovedstaden	13	3	Rarely	Never	Yes					x								Family doctor
Hovedstaden	13	4	Rarely	Never	Yes					x			x		x	x		Fertility clinic
Hovedstaden	12	6	Rarely	Never	Yes	x											x
Hovedstaden	12	2	Rarely	Never	Yes	x	x	x	x					x	x	x
Hovedstaden	13	4	Rarely	Never	Yes					x			x		x	x
Hovedstaden	20	1	Monthly	Never	Yes	x	x						x		x	x
Hovedstaden	13	0	Rarely	Never	Yes	x	x	x	x					x		x
Hovedstaden	13	2	More than weekly	Never	Yes	x	x	x						x		x
Hovedstaden	12	2	Rarely	Never	Yes					x						x
Hovedstaden	13	1	Never	Never	Yes					x						x
Hovedstaden	12	5	Monthly	Never	Yes	x										x
Sjælland	12	2	Rarely	Never	Yes	x										x
Hovedstaden	13	1	Rarely	Never	Yes	x							x	x	x
Sjælland	11	3	Rarely	Never	Yes					x				x	x
Hovedstaden	12	6	Rarely	Never	Yes		x	x	x				x		x
Sjælland	12	4	Rarely	Never	Yes	x	x						x		x
Sjælland	12	6	Never	Never	Yes	x							x		x
Sjælland	12	0	Rarely	Never	Yes					x					x
Hovedstaden	13	4	Monthly	Never	Yes	x	x								x
Sjælland	12	2	Monthly	Never	Yes	x									x
Hovedstaden	11	6	Rarely	Never	Yes		x						x	x
Sjælland	12	1	Rarely	Never	Yes	x				x				x
Hovedstaden	12	4	Rarely	Never	Yes	x								x
Sjælland	12	5	Rarely	Never	Yes	x	x					x	x
Hovedstaden	12	4	Monthly	Never	Yes	x	x	x	x				x
Sjælland	12	1	Monthly	Never	Yes	x							x
Hovedstaden	12	4	Rarely	Never	Yes	x	x					x
Hovedstaden	12	2	Rarely	Never	Yes					x
Hovedstaden	13	1	Never	Never	Yes	x	x	x
Sjælland	12	2	Rarely	Never	Yes	x
Hovedstaden	12	2	Rarely	Never	No													Fertility clinic
Hovedstaden	13	4	Rarely	Never	No					x					x	x		Family doctor
Sjælland	12	3	Never	Never	No											x		Family doctor
Hovedstaden	12	5	Rarely	Never	No	x									x			Family doctor
Hovedstaden	13	2	Rarely	Never	No						"Gender scan" before 20 weeks' gestation							Family doctor
Hovedstaden	13	2	Rarely	Never	No													Family doctor
Hovedstaden	12	1	Rarely	Never	No													Family doctor
Hovedstaden	12	5	Monthly	Never	No													Family doctor
Sjælland	12	1	Rarely	Never	No												x
Sjælland	12	2	Rarely	Never	No					x							x
Hovedstaden	12	2	Rarely	Never	No	x											x
Hovedstaden	12	5	Rarely	Never	No												x
Hovedstaden	13	2	Never	Never	No												x
Hovedstaden	13	6	Monthly	Never	No												x
Hovedstaden	11	5	Rarely	Never	No												x
Sjælland	12	5	Rarely	Never	No												x
Sjælland	12	3	Rarely	Never	No												x
Sjælland	12	5	Never	Never	No												x
Sjælland	12	4	Never	Never	No												x
Sjælland	12	0	Rarely	Never	No												x
Sjælland	12	4	Rarely	Never	No												x
Sjælland	13	1	Monthly	Never	No												x
Hovedstaden	12	6	Rarely	Never	No									x	x	x
Sjælland	13	3	Rarely	Never	No							x	x		x	x
Hovedstaden	13	0	Rarely	Never	No				x				x		x	x
Hovedstaden	14	0	Monthly	Never	No								x		x	x
Sjælland	12	1	Monthly	Never	No	x									x	x
Sjælland	12	1	Rarely	Never	No										x	x
Hovedstaden	13	0	Rarely	Never	No									x		x
Hovedstaden	12	3	Rarely	Never	No					x			x			x
Hovedstaden	32	5	Never	Never	No								x			x
Hovedstaden	13	0	Rarely	Never	No	x						x				x
Sjælland	12	5	Rarely	Never	No							x				x
Sjælland	13	3	Rarely	Never	No			x								x
Sjælland	12	2	Monthly	Never	No	x										x
Hovedstaden	13	1	Rarely	Never	No											x
Sjælland	11	5	Monthly	Never	No											x
Sjælland	12	6	Monthly	Never	No											x
Sjælland	12	4	Rarely	Never	No									x	x
Hovedstaden	12	6	Never	Never	No					x			x		x
Hovedstaden	13	3	Rarely	Never	No								x		x
Hovedstaden	13	0	Monthly	Never	No		x								x
Hovedstaden	12	0	Monthly	Never	No										x
Sjælland	12	4	Monthly	Never	No										x
Sjælland	12	4	Rarely	Never	No	x							x	x
Sjælland	11	6	Rarely	Never	No		x						x
Hovedstaden	12	2	Rarely	Never	No								x
Hovedstaden	14	1	Never	Never	No								x
Sjælland	11	4	Rarely	Never	No								x
Sjælland	12	4	Rarely	Never	No								x
Sjælland	12	5	Never	Never	No								x
Sjælland	12	2	Monthly	Never	No					x		x
Hovedstaden	12	2	Monthly	Never	No	x						x
Hovedstaden	12	3	Rarely	Never	No	x						x
Sjælland	12	4	Rarely	Never	No	x						x
Sjælland	12	4	Rarely	Never	No	x						x
Hovedstaden	13	1	Rarely	Never	No	x
Hovedstaden	13	3	Monthly	Never	No
Hovedstaden	13	6	Rarely	Never	No
Hovedstaden	13	2	Monthly	Never	No
Hovedstaden	13	0	Monthly	Never	No
Hovedstaden	13	2	Rarely	Never	No
Sjælland	12	2	Never	Never	No
Sjælland	12	5	Rarely	Never	No
Sjælland	13	1	Rarely	Never	No
Sjælland	13	2	Rarely	Monthly	Unsure	x							x
Sjælland	13	2	More than weekly	Monthly	Unsure	x							x
Hovedstaden	11	1	Monthly	Monthly	Yes		x			x								e-boks (secure electronic mailbox used by public and private companies to communicate with Danish residents)
Hovedstaden	13	0	Monthly	Monthly	Yes					x								e-boks (secure electronic mailbox used by public and private companies to communicate with Danish residents)
Hovedstaden	12	0	Rarely	Monthly	Yes				x									Family doctor
Hovedstaden	13	1	Monthly	Monthly	Yes	x									x			Advertisement on the Danish Health Authorities' website
Hovedstaden	12	6	Rarely	Monthly	Yes	x							x					Family doctor
Sjælland	12	4	Weekly	Monthly	Yes	x									x	x
Hovedstaden	13	6	Monthly	Monthly	Yes					x			x	x		x
Sjælland	13	1	Monthly	Monthly	Yes	x							x	x		x
Sjælland	12	2	Monthly	Monthly	Yes					x			x			x
Hovedstaden	13	1	Weekly	Monthly	Yes	x							x			x
Sjælland	11	5	Weekly	Monthly	Yes	x										x
Hovedstaden	12	3	Monthly	Monthly	Yes					x		x	x
Sjælland	12	4	Monthly	Monthly	Yes	x							x
Sjælland	13	1	Rarely	Monthly	Yes	x							x
Hovedstaden	13	0	Weekly	Monthly	No	x												e-boks (secure electronic mailbox used by public and private companies to communicate with Danish residents)
Sjælland	12	5	Monthly	Monthly	No													e-boks (secure electronic mailbox used by public and private companies to communicate with Danish residents)
Hovedstaden	18	4	Weekly	Monthly	No
Hovedstaden	12	3	Monthly	Monthly	No	x										x		Family doctor
Hovedstaden	13	3	Weekly	Monthly	No	x		x									x
Hovedstaden	12	3	Rarely	Monthly	No								x			x
Hovedstaden	13	0	Monthly	Monthly	No	x	x						x
Sjælland	12	3	More than weekly	Monthly	No								x
Sjælland	12	5	Monthly	Monthly	No								x
Sjælland	12	4	Weekly	Monthly	No								x
Sjælland	12	4	Monthly	Monthly	No
Sjælland	11	1	Monthly	More than weekly	Unsure					x			x			x
Hovedstaden	12	3	More than weekly	More than weekly	Yes	x
Sjælland	12	1	Monthly	Rarely	Unsure	x							x	x				e-boks (secure electronic mailbox used by public and private companies to communicate with Danish residents)
Hovedstaden	14	1	Rarely	Rarely	Unsure					x			x			x		Family doctor
Hovedstaden	12	6	Monthly	Rarely	Unsure	x												Family doctor
Sjælland	12	3	Rarely	Rarely	Unsure	x												Family doctor
Hovedstaden	12	5	Monthly	Rarely	Unsure													Family doctor
Sjælland	12	2	Rarely	Rarely	Unsure					x			x		x	x
Hovedstaden	20	4	Monthly	Rarely	Unsure	x							x			x
Sjælland	13	0	Rarely	Rarely	Unsure	x										x
Hovedstaden	12	6	Monthly	Rarely	Unsure	x	x						x	x
Hovedstaden	12	3	Monthly	Rarely	Unsure					x			x
Hovedstaden	18	2	Monthly	Rarely	Unsure					x			x
Sjælland	12	3	Rarely	Rarely	Unsure	x			x				x
Sjælland	12	3	Rarely	Rarely	Unsure	x	x						x
Hovedstaden	27	1	Rarely	Rarely	Unsure	x							x
Sjælland	11	5	Rarely	Rarely	Unsure	x							x
Hovedstaden	19	6	Monthly	Rarely	Yes	x		x										e-boks (secure electronic mailbox used by public and private companies to communicate with Danish residents)
Hovedstaden	11	5	Monthly	Rarely	Yes	x							x	x		x		Family doctor
Hovedstaden	31	5	Monthly	Rarely	Yes					x		x			x	x		Fertility clinic
Hovedstaden	38	1	Rarely	Rarely	Yes					x					x	x		Family doctor
Hovedstaden	13	4	Monthly	Rarely	Yes					x						x		Family doctor
Sjælland	13	2	Rarely	Rarely	Yes	x	x			x								Family doctor
Sjælland	12	3	Monthly	Rarely	Yes	x				x								Family doctor
Sjælland	13	1	Rarely	Rarely	Yes	x												Family doctor
Hovedstaden	12	0	Rarely	Rarely	Yes					x			x			x		Family doctor
Sjælland	12	6	Monthly	Rarely	Yes					x		x	x	x	x	x	x
Hovedstaden	19	2	Monthly	Rarely	Yes					x			x			x
Sjælland	11	3	Rarely	Rarely	Yes					x			x			x
Hovedstaden	12	1	Rarely	Rarely	Yes					x						x
Hovedstaden	13	1	Rarely	Rarely	Yes					x						x
Sjælland	12	3	Monthly	Rarely	Yes					x						x
Sjælland	11	4	Rarely	Rarely	Yes	x						x	x	x	x
Sjælland	12	4	Rarely	Rarely	Yes	x							x	x	x
Sjælland	12	3	Weekly	Rarely	Yes					x			x		x
Sjælland	13	0	Rarely	Rarely	Yes	x								x
Hovedstaden	13	1	Rarely	Rarely	Yes		x					x
Hovedstaden	11	5	Rarely	Rarely	Yes					x
Hovedstaden	13	3	Monthly	Rarely	No													Fertility clinic
Sjælland	12	0	Monthly	Rarely	No													Family doctor
Hovedstaden	13	2	Monthly	Rarely	No	x											x
Hovedstaden	13	1	Monthly	Rarely	No	x											x
Sjælland	12	3	Rarely	Rarely	No	x											x
Sjælland	12	1	Rarely	Rarely	No												x
Sjælland	12	3	Rarely	Rarely	No												x
Sjælland	12	6	Rarely	Rarely	No												x
Sjælland	14	2	Rarely	Rarely	No												x
Sjælland	12	3	Monthly	Rarely	No								x		x	x
Hovedstaden	13	6	Rarely	Rarely	No					x			x			x
Sjælland	12	3	Monthly	Rarely	No	x							x			x
Sjælland	12	2	Monthly	Rarely	No	x						x				x
Hovedstaden	13	2	Rarely	Rarely	No											x
Sjælland	12	2	Rarely	Rarely	No											x
Sjælland	12	2	Monthly	Rarely	No	x							x		x
Hovedstaden	13	0	Weekly	Rarely	No								x		x
Sjælland	13	0	More than weekly	Rarely	No								x		x
Hovedstaden	20	2	Rarely	Rarely	No										x
Hovedstaden	20	3	Rarely	Rarely	No	x							x	x
Sjælland	12	4	Rarely	Rarely	No	x							x	x
Sjælland	13	2	Rarely	Rarely	No	x	x							x
Hovedstaden	13	3	Monthly	Rarely	No									x
Hovedstaden	12	3	Rarely	Rarely	No	x	x						x
Sjælland	12	0	Monthly	Rarely	No	x	x						x
Sjælland	12	6	Weekly	Rarely	No	x							x
Hovedstaden	13	0	Monthly	Rarely	No								x
Sjælland	12	4	Rarely	Rarely	No								x
Hovedstaden	12	6	Weekly	Rarely	No	x						x
Hovedstaden	12	3	Monthly	Rarely	No	x
Hovedstaden	12	4	Rarely	Rarely	No	x
Hovedstaden	12	4	Rarely	Rarely	No
Hovedstaden	16	0	Rarely	Rarely	No
Sjælland	12	3	Monthly	Rarely	No
Sjælland	12	2	Rarely	Rarely	No
Hovedstaden	12	0	Monthly	Weekly	Unsure		x		x				x	x
Sjælland	11	6	Monthly	Weekly	Unsure	x							x	x
Hovedstaden	12	6	Weekly	Weekly	Unsure	x							x
Hovedstaden	12	5	Weekly	Weekly	Yes	x
Hovedstaden	20	3	More than weekly	Weekly	Yes		x	x	x				x		x	x		Family doctor
Hovedstaden	13	0	More than weekly	Weekly	Yes					x						x		Family doctor
Hovedstaden	11	5	Rarely	Weekly	Yes		x	x	x				x		x	x
Sjælland	12	3	Weekly	Weekly	Yes	x						x			x
Hovedstaden	15	6	Monthly	Weekly	No		x	x	x				x	x
Hovedstaden	11	4	Rarely	Weekly	No	x	x	x					x
Sjælland	12	3	Monthly	Weekly	No	x							x

## Sheet: Sheet2
RH	23 besvarelser<14 uge
